# Supplementary material for: The Genetic Structure of Chinese Hui Ethnic Group Revealed by Complete Mitochondrial Genome Analyses Using Massively Parallel Sequencing
Source: Genes (Basel). 2020 Nov 14;11(11):1352. doi: 10.3390/genes11111352 (PMC7698084; doi:10.3390/genes11111352)
Supplement: Supplementary file 1 [file genes-11-01352-s001.zip]

Archive with 19 entries (16 files):
- Supplementary Files /
- Supplementary Files /.DS_Store
- __MACOSX/
- __MACOSX/Supplementary Files /
- __MACOSX/Supplementary Files /._.DS_Store
- Supplementary Files /Supplementary Figure 1.pdf
- __MACOSX/Supplementary Files /._Supplementary Figure 1.pdf
- Supplementary Files /Supplementary Figure 2.pdf
- __MACOSX/Supplementary Files /._Supplementary Figure 2.pdf
- Supplementary Files /Supplementary Figure 3.pdf
- __MACOSX/Supplementary Files /._Supplementary Figure 3.pdf
- Supplementary Files /Supplementary Figure 4.pdf
- __MACOSX/Supplementary Files /._Supplementary Figure 4.pdf
- Supplementary Files /Supplementary Figure 5.pdf
- __MACOSX/Supplementary Files /._Supplementary Figure 5.pdf
- Supplementary Files /Supplementary Table 1.xlsx
- __MACOSX/Supplementary Files /._Supplementary Table 1.xlsx
- Supplementary Files /Supplementary Table 2.xlsx
- __MACOSX/Supplementary Files /._Supplementary Table 2.xlsx
