# Supplementary material for: The Genetic Structure of Chinese Hui Ethnic Group Revealed by Complete Mitochondrial Genome Analyses Using Massively Parallel Sequencing
Source: Genes (Basel). 2020 Nov 14;11(11):1352. doi: 10.3390/genes11111352 (PMC7698084; doi:10.3390/genes11111352)
Supplement: Supplementary file 1 [file genes-11-01352-s001.zip › Supplementary Files /Supplementary Table 1.xlsx]

## Sheet: Sheet1
Supplementary Table 1. The comparison populations and the corresponding references involved in this study .
Population	Abbreviation	Size	Continent	Language	Location	Reference
Gambian in Western Division, The Gambia	GWD	113	Africa	Indo-European	Western Division, The Gambia	[1]
Yoruba in Ibadan, Nigeria	YRI	107	Africa	Niger–Congo	Ibadan, Nigeria	[1]
Esan in Nigeria	ESN	99	Africa	Niger–Congo	Nigeria	[1]
Mende in Sierra Leone	MSL	85	Africa	Niger–Congo	Sierra Leone	[1]
Luhya in Webuye, Kenya	LWK	99	Africa	Niger–Congo	Webuye, Kenya	[1]
Pygmy	PGM	169	Africa	Niger–Congo	The Republic of Congo, Cameroon, Gabon and Central African Republic	[1]
African Caribbean in Barbados	ACB	96	America	Indo-European	Barbados	[1]
Peruvian in Lima, Peru	PEL	85	America	Indo-European	Lima, Peru	[1]
Mexican Ancestry in Los Angeles, California	MXL	64	America	Indo-European	Los Angeles, California	[1]
Colombian in Medellin, Colombia	CLM	94	America	Indo-European	Medellin, Colombia	[1]
Puerto Rican in Puerto Rico	PUR	104	America	Indo-European	Puerto Rico	[1]
African Ancestry in Southwest US	ASW	61	America	Indo-European	Southwest US	[1]
Lowland Kyrgyz	LK	54	Central Asia	Altaic	Artux, Xinjiang, China	[2]
Lowland Uyghur	LU1	27	Central Asia	Altaic	Artux, Xinjiang, China	[2]
East Pamiri Kyrgyz	EPK	68	Central Asia	Altaic	Taxkorgan, Xinjiang, China	[2]
Lowland Uyghur	LU2	716	Central Asia	Altaic	Turpan, Xinjiang, China	[3]
Brahui	BRH	25	Central Asia	Dravida	unknown	[4]
Lowland Tajik	LTJ	28	Central Asia	Indo-European	Dushanbe, Tajikistan	[2]
Pamiri Tajik	PT	50	Central Asia	Indo-European	Gorno-Badakhshan, Tajikistan	[2]
Sarikoli Tajik	ST	86	Central Asia	Indo-European	Taxkorgan, Xinjiang, China	[2]
Wakhi Tajik	WT	66	Central Asia	Indo-European	Taxkorgan, Xinjiang, China	[2]
Balochi	BLC	24	Central Asia	Indo-european	unknown	[4]
Hazara	HZR	22	Central Asia	Indo-european	unknown	[4]
Kalash	KLS	18	Central Asia	Indo-european	unknown	[4]
Pathan	PTH	19	Central Asia	Indo-european	unknown	[4]
Sindhi	SDH	20	Central Asia	Indo-european	unknown	[4]
Burusho	BRS	20	Central Asia	Isolate	unknown	[4]
Hui from Northwest China	HU	98	Central Asia	Sino-Tibetan	Northwest China	This study
Mongol	MOG	20	East Asia	Altaic	Inner Mongolia，China	[5, 6]
Ho Chi Minh Kinh	KHV	99	East Asia	Austroasiatic	Ho Chi Minh City, Vietnam	[1]
Tsou	TSO	48	East Asia	Austronesian	Chiayi, Taiwan	[7]
Atayal(泰雅族）	ATA	50	East Asia	Austronesian	Hsinchu, Taiwan	[7]
Bunun（布农）	BUN	50	East Asia	Austronesian	Kaohsiung, Taiwan	[7]
Saisiat（赛下）	SAI	24	East Asia	Austronesian	Miaioli, Taiwan	[7]
Makatao（马卡道）	MAK	50	East Asia	Austronesian	Pingtung, Taiwan	[7]
Paiwan（排湾）	PAI	50	East Asia	Austronesian	Pingtung, Taiwan	[7]
Rukai（鲁凯）	RUK	50	East Asia	Austronesian	Pingtung, Taiwan	[7]
Ami（阿美）	AMI	50	East Asia	Austronesian	Taitung, Taiwan	[7]
Puyuma（卑南）	PUY	39	East Asia	Austronesian	Taitung, Taiwan	[7]
Tao（达悟）	TAO	44	East Asia	Austronesian	Taitung, Taiwan	[7]
Tokyo Japanese	JPT	97	East Asia	Japanese-Ryukyuan	Tokyo, Japan	[1]
Beijing Han Chinese	CHB	85	East Asia	Sino-Tibetan	Beijing, China	[1]
Minnan Han	MIN	50	East Asia	Sino-Tibetan	Kaohsiung, Taiwan	[7]
Hakka Han	HAK	45	East Asia	Sino-Tibetan	Pingtung, Taiwan	[7]
Southern Han Chinese	CHS	50	East Asia	Sino-Tibetan	Southern China	[1]
Xishuangbanna Dai Chinese	CDX	68	East Asia	Tai-Kadai	Xishuangbanna, China	[1]
Chamdo Tibetan	CDT	85	East Asia	Tibeto-Burman	Chamdo, Tibet Autonomous Region, China	[8]
Kangma Tibetan	KMT	77	East Asia	Tibeto-Burman	Kangma, Shigatse, Tibet Autonomous Region, China	[8]
Lazi Tibetan	LZT	75	East Asia	Tibeto-Burman	Lazi, Shigatse, Tibet Autonomous Region, China	[8]
Lhasa Tibetan	LST	68	East Asia	Tibeto-Burman	Lhasa, Tibet Autonomous Region, China	[8]
Naqu Tibetan	NQT	157	East Asia	Tibeto-Burman	Naqu, Tibet Autonomous Region, China	[8]
Deng	DB	81	East Asia	Tibeto-Burman	Nyingtri, Tibet Autonomous Region, China	[9]
Lhoba	LB	90	East Asia	Tibeto-Burman	Nyingtri, Tibet Autonomous Region, China	[9]
Nyingtri Tibetan	NCT	71	East Asia	Tibeto-Burman	Nyingtri, Tibet Autonomous Region, China	[8]
Shannan Tibetan	SNT	74	East Asia	Tibeto-Burman	Shannan, Tibet Autonomous Region, China	[8]
Sherpa	SP	76	East Asia	Tibeto-Burman	Shigatse, Tibet Autonomous Region, China	[9]
Zhongba Tibetan	ZBT	48	East Asia	Tibeto-Burman	Zhongba, Shigatse, Tibet Autonomous Region, China	[8]
Basque in Spain and France	BSF	76	Europe	Basque	Spain and France	[10]
British in England and Scotland	GBR	91	Europe	Indo-European	England and Scotland	[1]
Utah residents with Northern and Western European ancestry(France)	CEU	99	Europe	Indo-European	France	[1]
Toscani in Italy	TSI	107	Europe	Indo-European	Italy	[1]
Iberian populations in Spain	IBS	107	Europe	Indo-European	Spain	[1]
Polish	PLS	26	Europe	Indo-european	unknown	[11]
Finnish in Finland	FIN	99	Europe	Uralic	Finland	[1]
Udegey in Russia	UDR	31	North Asia	Altaic	Amur-Ussuri,Russia	[12]
Even in Russia	EVR	122	North Asia	Altaic	Siberia and Kamchatka, Russia	[12]
Evenk in Russia	EKR	130	North Asia	Altaic	Siberia,Russia	[12]
Yakut in Russia	YAR	169	North Asia	Altaic	Siberia,Russia	[12]
Altaian-Kizhi in Russia	AKR	33	North Asia	Altaic	South Siberia，Russia	[5, 11, 13, 14]
Buryat in Russia	BYR	72	North Asia	Altaic	South Siberia，Russia	[5, 11, 13]
Khamnigans in Russia	HMR	38	North Asia	Altaic	South Siberia，Russia	[5, 11, 13, 14]
Nivkh in Russia	NVR	38	North Asia	Chukotko-Kamchatkan	Kamchatka, Russia	[12]
Koryak in Russia	KYR	15	North Asia	isolate	Amur-Ussuri,Russia	[12]
Yukaghir in Russia	YUR	20	North Asia	Isolate	Siberia,Russia	[12]
Indian Telugu in the UK	ITU	102	South Asia	Dravidian	UK	[1]
Sri Lankan Tamil in the UK	STU	102	South Asia	Dravidian	UK	[1]
Bengali in Bangladesh	BEB	86	South Asia	Indo-European	Bangladesh	[1]
Nepalese	NP	21	South Asia	Indo-European	Eastern Nepal	[15]
Gujarati Indian in Houston,TX	GIH	103	South Asia	Indo-European	Houston, TX	[1]
Punjabi in Lahore,Pakistan	PJL	96	South Asia	Indo-European	Lahore, Pakistan	[1]
Dirang Monpa	DR	30	South Asia	Tibeto-Burman	Dirang, India	[16]
Mon in Thailand	MOT	48	Southeast Asia	Austroasiatic	Thailand	[17]
Malaysian	MLS	34	Southeast Asia	Austronesian	Malaysia	[18]
Abaknon in Philippines	ABP	30	Southeast Asia	Austronesian	The Philippines	[19]
Aeta in Philippines	ATP	42	Southeast Asia	Austronesian	The Philippines	[19]
Bugkalot in Philippines	BGP	30	Southeast Asia	Austronesian	The Philippines	[19]
Ibaloi in Philippines	IBP	26	Southeast Asia	Austronesian	The Philippines	[19]
Ifugao in Philippines	IFP	29	Southeast Asia	Austronesian	The Philippines	[19]
Ivatan in Philippines	IVP	29	Southeast Asia	Austronesian	The Philippines	[19]
Kankanaey in Philippines	KKP	30	Southeast Asia	Austronesian	The Philippines	[19]
Kalangoya in Philippines	KLP	26	Southeast Asia	Austronesian	The Philippines	[19]
Maranao in Philippines	MRP	18	Southeast Asia	Austronesian	The Philippines	[19]
Karen in Thailand	KRT	87	Southeast Asia	Sino-Tibetan	Thailand	[17]
Lao	LAO	49	Southeast Asia	Tai-Kadai	Laos	[20]
Central Thai in Thailand	CTT	210	Southeast Asia	Tai-Kadai	Thailand	[17]
Khuen in Thailand	KHT	25	Southeast Asia	Tai-Kadai	Thailand	[17]
Lue in Thailand	LUT	89	Southeast Asia	Tai-Kadai	Thailand	[17]
Yuan in Thailand	YUT	101	Southeast Asia	Tai-Kadai	Thailand	[17]
Burmese	BMS	92	Southeast Asia	Tibeto-Burman	Myanmar	[21]
Persians in Iran	PSI	176	West Asia	Indo-European	Iran	[22]
Reference
[1] A. Auton, G.R. Abecasis, D.M. Altshuler, R.M. Durbin, G.R. Abecasis, D.R. Bentley, A. Chakravarti, A.G. Clark, P. Donnelly, E.E. Eichler, P. Flicek, S.B. Gabriel, R.A. Gibbs, E.D.e.a. Green, A global reference for human genetic variation, Nature 526(7571) (2015) 68-74.
[2] M.-S. Peng, W. Xu, J.-J. Song, X. Chen, X. Sulaiman, L. Cai, H.-Q. Liu, S.-F. Wu, Y. Gao, N.T. Abdulloevich, M.E. Afanasevna, K.B. Ibrohimovich, X. Chen, W.-K. Yang, M. Wu, G.-M. Li, X.-Y. Yang, A. Rakha, Y.-G. Yao, H. Upur, Y.-P. Zhang, Mitochondrial genomes uncover the maternal history of the Pamir populations, European Journal of Human Genetics 26(1) (2018) 124-136.
[3] H.-X. Zheng, L. Li, X.-Y. Jiang, S. Yan, Z. Qin, X. Wang, L. Jin, MtDNA genomes reveal a relaxation of selective constraints in low-BMI individuals in a Uyghur population, Hum Genet 136(10) (2017) 1353-1362.
[4] S. Lippold, H. Xu, A. Ko, M. Li, G. Renaud, A. Butthof, R. Schröder, M. Stoneking, Human paternal and maternal demographic histories: insights from high-resolution Y chromosome and mtDNA sequences, Investigative Genetics 5(1) (2014) 13.
[5] M. Derenko, B. Malyarchuk, G. Denisova, M. Perkova, U. Rogalla, T. Grzybowski, E. Khusnutdinova, I. Dambueva, I. Zakharov, Complete Mitochondrial DNA Analysis of Eastern Eurasian Haplogroups Rarely Found in Populations of Northern Asia and Eastern Europe, PLoS One 7(2) (2012) e32179.
[6] M. Derenko, B. Malyarchuk, G. Denisova, M. Perkova, A. Litvinov, T. Grzybowski, I. Dambueva, K. Skonieczna, U. Rogalla, I. Tsybovsky, I. Zakharov, Western Eurasian ancestry in modern Siberians based on mitogenomic data, BMC Evol Biol 14(1) (2014) 217.
[7] A.M.-S. Ko, C.-Y. Chen, Q. Fu, F. Delfin, M. Li, H.-L. Chiu, M. Stoneking, Y.-C. Ko, Early Austronesians: into and out of Taiwan, American journal of human genetics 94(3) (2014) 426-436.
[8] Y.-C. Li, J.-Y. Tian, F.-W. Liu, B.-Y. Yang, K.-S.-Y. Gu, Z.U. Rahman, L.-Q. Yang, F.-H. Chen, G.-H. Dong, Q.-P. Kong, Neolithic millet farmers contributed to the permanent settlement of the Tibetan Plateau by adopting barley agriculture, National Science Review 6(5) (2019) 1005-1013.
[9] L. Kang, H.-X. Zheng, M. Zhang, S. Yan, L. Li, L. Liu, K. Liu, K. Hu, F. Chen, L. Ma, Z. Qin, Y. Wang, X. Wang, L. Jin, MtDNA analysis reveals enriched pathogenic mutations in Tibetan highlanders, Scientific Reports 6(1) (2016) 31083.
[10] S. Cardoso, L. Valverde, M.A. Alfonso-Sánchez, L. Palencia-Madrid, X. Elcoroaristizabal, J. Algorta, S. Catarino, D. Arteta, R.J. Herrera, M.T. Zarrabeitia, J.A. Peña, M.M. de Pancorbo, The expanded mtDNA phylogeny of the Franco-Cantabrian region upholds the pre-neolithic genetic substrate of Basques, PLoS One 8(7) (2013) e67835-e67835.
[11] M. Derenko, B. Malyarchuk, G. Denisova, M. Perkova, A. Litvinov, T. Grzybowski, I. Dambueva, K. Skonieczna, U. Rogalla-Ładniak, I. Tsybovsky, I. Zakharov-Gezekhus, Western Eurasian ancestry in modern Siberians based on mitogenomic data, BMC Evol Biol 14 (2014) 217.
[12] A.T. Duggan, M. Whitten, V. Wiebe, M. Crawford, A. Butthof, V. Spitsyn, S. Makarov, I. Novgorodov, V. Osakovsky, B. Pakendorf, Investigating the prehistory of Tungusic peoples of Siberia and the Amur-Ussuri region with complete mtDNA genome sequences and Y-chromosomal markers, PLoS One 8(12) (2013) e83570-e83570.
[13] M. Derenko, B. Malyarchuk, T. Grzybowski, G. Denisova, I. Dambueva, M. Perkova, C. Dorzhu, F. Luzina, H.K. Lee, T. Vanecek, R. Villems, I. Zakharov, Phylogeographic analysis of mitochondrial DNA in northern Asian populations, American journal of human genetics 81(5) (2007) 1025-1041.
[14] M. Derenko, B. Malyarchuk, T. Grzybowski, G. Denisova, U. Rogalla, M. Perkova, I. Dambueva, I. Zakharov, Origin and post-glacial dispersal of mitochondrial DNA haplogroups C and D in northern Asia, PLoS One 5(12) (2010) e15214-e15214.
[15] H.-W. Wang, Y.-C. Li, F. Sun, M. Zhao, B. Mitra, T.K. Chaudhuri, P. Regmi, S.-F. Wu, Q.-P. Kong, Y.-P. Zhang, Revisiting the role of the Himalayas in peopling Nepal: insights from mitochondrial genomes, Journal of Human Genetics 57(4) (2012) 228-234.
[16] A. Chandrasekar, S. Kumar, J. Sreenath, B.N. Sarkar, B.P. Urade, S. Mallick, S.S. Bandopadhyay, P. Barua, S.S. Barik, D. Basu, U. Kiran, P. Gangopadhyay, R. Sahani, B.V.R. Prasad, S. Gangopadhyay, G.R. Lakshmi, R.R. Ravuri, K. Padmaja, P.N. Venugopal, M.B. Sharma, V.R. Rao, Updating Phylogeny of Mitochondrial DNA Macrohaplogroup M in India: Dispersal of Modern Human in South Asian Corridor, …
[17] W. Kutanan, J. Kampuansai, A. Brunelli, S. Ghirotto, P. Pittayaporn, S. Ruangchai, R. Schröder, E. Macholdt, M. Srikummool, D. Kangwanpong, A. Hübner, L. Arias, M. Stoneking, New insights from Thailand into the maternal genetic history of Mainland Southeast Asia, European Journal of Human Genetics 26(6) (2018) 898-911.
[18] A. Brandão, K.K. Eng, T. Rito, B. Cavadas, D. Bulbeck, F. Gandini, M. Pala, M. Mormina, B. Hudson, J. White, T.-M. Ko, M. Saidin, Z. Zafarina, S. Oppenheimer, M.B. Richards, L. Pereira, P. Soares, Quantifying the legacy of the Chinese Neolithic on the maternal genetic heritage of Taiwan and Island Southeast Asia, Hum Genet 135(4) (2016) 363-376.
[19] F. Delfin, A. Min-Shan Ko, M. Li, E.D. Gunnarsdóttir, K.A. Tabbada, J.M. Salvador, G.C. Calacal, M.S. Sagum, F.A. Datar, S.G. Padilla, M.C.A. De Ungria, M. Stoneking, Complete mtDNA genomes of Filipino ethnolinguistic groups: a melting pot of recent and ancient lineages in the Asia-Pacific region, Eur J Hum Genet 22(2) (2014) 228-237.
[20] W. Kutanan, J. Kampuansai, M. Srikummool, D. Kangwanpong, S. Ghirotto, A. Brunelli, M. Stoneking, Complete mitochondrial genomes of Thai and Lao populations indicate an ancient origin of Austroasiatic groups and demic diffusion in the spread of Tai-Kadai languages, Hum Genet 136(1) (2017) 85-98.
[21] Y.-C. Li, H.-W. Wang, J.-Y. Tian, L.-N. Liu, L.-Q. Yang, C.-L. Zhu, S.-F. Wu, Q.-P. Kong, Y.-P. Zhang, Ancient inland human dispersals from Myanmar into interior East Asia since the Late Pleistocene, Scientific Reports 5(1) (2015) 9473.
[22] M. Derenko, B. Malyarchuk, A. Bahmanimehr, G. Denisova, M. Perkova, S. Farjadian, L. Yepiskoposyan, Complete mitochondrial DNA diversity in Iranians, PLoS One 8(11) (2013) e80673-e80673.
